# Supplementary material for: Phenotypic and Genomic Insights into Biofilm Formation in Antibiotic-Resistant Clinical Coagulase-Negative Staphylococcus Species from South Africa
Source: Genes (Basel). 2022 Dec 29;14(1):104. doi: 10.3390/genes14010104 (PMC9858754; doi:10.3390/genes14010104)
Supplement: Supplementary file 1 [file genes-14-00104-s001.zip]

Archive with 1 entries (1 files):
- genes-2087810-supplementary.pdf
